# Supplementary material for: Maternal separation-induced changes in breast milk fatty acid composition are associated with altered gut microbiota and serotonergic gene expression in neonatal mice
Source: Mol Biomed. 2026 Jun 28;7:100. doi: 10.1186/s43556-026-00508-2 (PMC13310859; doi:10.1186/s43556-026-00508-2)
Supplement: Supplementary file 1 — Supplementary Material 1. [file 43556_2026_508_MOESM1_ESM.xlsx]

## Sheet: Summary
Maternal separation-induced changes in breast milk fatty acid composition are associated with altered gut microbiota and serotonergic gene expression in neonatal mice
Supplementary Data
Microbiomic analysis of pups cecal content
Supplementary Data 1. Chao1 index for the α-Diversity of the pup gut microbiome composition in different groups
Supplementary Data 2. Shannon indexfor the α-Diversity of the pup gut microbiome composition in different groups
Supplementary Data 3. Principal component analysis (PCoA) for the β-diversity of the pup gut microbiome composition in different groups
Supplementary Data 4. (LEfSe) at genus-level taxa of the pup gut microbiome composition in different groups
Supplementary Data 5. Relative abundance at genus-level taxa of the pup gut microbiome composition in different groups
Metabolomic analysis of lactating mothers
Supplementary Data 6. t-test for milk samples metabolomic analysis of lactating mothers in different groups
Supplementary Data 7. Partial least-squares discriminant analysis (PLS-DA) for milk samples metabolomic analysis of lactating mothers in different groups
Supplementary Data 8. Valcano plot for for milk samples metabolomic analysis of lactating mothers in different groups
Supplementary Data 9. The Raw data for the mothers milk after normalization by the internal standered (IPM)
Supplementary Data 10. Pathway libraries & metabolite sets refrenced by Enrichment analysis Metobo analyst for milk samples
Metabolomic analysis of pups
Supplementary Data 11. t-test for serum samples metabolomic analysis of pups in different groups
Supplementary Data 12. Partial least-squares discriminant analysis (PLS-DA)for serum samples metabolomic analysis of pups in different groups
Supplementary Data 13. Valcano plot for serum samples metabolomic analysis of pups in different groups
Supplementary Data 14. KEGG enrichment analysis or serum samples metabolomic analysis of pups in different groups
Supplementary Data 15. The Raw data for pups serum metabolomic analysis after normalization by the internal standered (IPM)
Supplementary Data 16. Pathway libraries & metabolite sets refrenced by Enrichment analysis Metobo analyst for Serum samples
Supplementary Data 17. t-test for cecal content samples metabolomic analysis of pups in different groups
Supplementary Data 18. Partial least-squares discriminant analysis (PLS-DA)for cecal content samples metabolomic analysis of pups in different groups
Supplementary Data 19. The Raw data for the pups cecal content after normalization by the internal standered (IPM)
Supplementary Data 20. Pathway libraries and metabolite sets refrenced by enrichment analysis of Metobo analyst for fecal samples
Bioprojects
Supplementary Data 21. Microbiome data submitted to NCBI Bioproject
Supplementary Data 22. Microbiome data submitted to NCBI Bioproject
Supplementary Data 23. Metabolome sample characterization submitted to Metabolights bioproject
Supplementary Data 24. Milk metabolome data submitted to Metabolights bioproject
Supplementary Data 25. Serum metabolome data submitted to Metabolights bioproject
Supplementary Data 26. Fecal metabolome data submitted to Metabolights bioproject

## Sheet: Supp. Data 1
Supplementary Data 1. Chao1 index for the α-Diversity of the pup gut microbiome composition in different groups
Home
sample_no.	Group	sample_id	samples	variable	value	se
1	Control	S1	S1	Chao1	106	0
2	MS	S10	S10	Chao1	110	0
3	MS	S11	S11	Chao1	105	0
4	MS	S12	S12	Chao1	93	0
5	Control	S2	S2	Chao1	104	0
6	Control	S3	S3	Chao1	72	0
7	Control	S4	S4	Chao1	91	0
8	Control	S5	S5	Chao1	98	0
9	Control	S6	S6	Chao1	87	0
10	MS	S7	S7	Chao1	95	0
11	MS	S8	S8	Chao1	102	0
12	MS	S9	S9	Chao1	106	0

## Sheet: Supp. Data 2
Supplementary Data 2. Shannon indexfor the α-Diversity of the pup gut microbiome composition in different groups
Home
sample_no.	Group	sample_id	samples	variable	value
1	Control	S1	S1	Shannon	3.93813
2	MS	S10	S10	Shannon	3.91562
3	MS	S11	S11	Shannon	3.47288
4	MS	S12	S12	Shannon	3.50699
5	Control	S2	S2	Shannon	3.88061
6	Control	S3	S3	Shannon	3.55326
7	Control	S4	S4	Shannon	3.50919
8	Control	S5	S5	Shannon	3.6815
9	Control	S6	S6	Shannon	3.69892
10	MS	S7	S7	Shannon	3.50299
11	MS	S8	S8	Shannon	3.62296
12	MS	S9	S9	Shannon	3.64006

## Sheet: Supp. Data 3
Supplementary Data 3. Principal component analysis (PCoA) for the β-diversity of the pup gut microbiome composition in different groups
Home
sample_id	Axis.1	Axis.2	Axis.3	Axis.4	Axis.5	Axis.6	Axis.7	Axis.8	Axis.9	Axis.10
S1	0.073884	0.087914	0.02873	-0.029338	0.014116	-0.074574	0.011651	-0.033086	0.045869	0.0014563
S10	-0.051012	0.042497	-0.13281	-0.080529	0.06719	0.035682	-0.0032093	-0.038386	-0.0073224	0.010872
S11	-0.18511	-0.01784	0.066778	-0.011282	0.063353	0.013865	0.051483	0.037291	-0.0045727	0.0051382
S12	-0.11119	-0.13389	0.049377	-0.067342	-0.054327	-0.045796	-0.019099	-0.017658	0.016552	-0.013464
S2	0.073751	0.011474	0.0013155	0.046003	-0.05902	0.031192	0.056548	-0.0024822	0.024654	0.026507
S3	0.11387	-0.17531	-0.10282	0.012201	0.018542	-0.04794	0.0089182	0.042484	-0.0061739	-0.0026388
S4	0.078929	0.054124	0.084595	-0.010962	0.034042	-0.047637	-0.032918	0.0094427	-0.049196	0.025891
S5	0.074336	0.10754	0.011694	-0.062714	-0.012056	0.056925	-0.027694	0.059135	0.024525	-0.018708
S6	0.058062	-0.13502	0.065124	0.032433	0.019361	0.090661	-0.032879	-0.033048	0.005992	0.0043244
S7	-0.12026	0.054562	-0.059945	0.032621	-0.11093	-0.0019987	-0.03078	0.0090307	-0.014664	0.014869
S8	-0.063697	0.060091	-0.022368	0.13795	0.058095	-0.021237	-0.024646	-0.0044807	0.015161	-0.018837
S9	0.05843	0.043849	0.010324	0.0009537	-0.038365	0.010858	0.042625	-0.028244	-0.050823	-0.03541

## Sheet: Supp. Data 4
Supplementary Data 4. (LEfSe) at genus-level taxa of the pup gut microbiome composition in different groups
Home
Genus	p-values	FDR	Control	MS	LDAscore
g__Roseburia	0.0055875	0.12445	4097.1	337	3.27
g__Gemella	0.0073971	0.12445	0	572.27	-2.46
g__Akkermansia	0.0091059	0.12445	19106	152.61	3.98
g__Muribaculaceae	0.016309	0.1302	181890	291120	-4.74
g__Bacteroides	0.016309	0.1302	148960	29422	4.78
g__Turicibacter	0.021025	0.1302	1099.2	57.327	2.72
g__ASF356	0.02223	0.1302	2552.9	0	3.11
g__Dubosiella	0.027768	0.14231	3988.2	187.01	3.28
g__Enterorhabdus	0.037373	0.17025	722.62	1844.5	-2.75
g__Eubacterium_brachy_group	0.058539	0.24001	0	1156.2	-2.76
g__Lachnospiraceae_FCS020_group	0.10869	0.40513	1300.1	2256.9	-2.68
g__Tuzzerella	0.12149	0.41511	5019.1	12386	-3.57
g__Erysipelatoclostridium	0.14954	0.43794	1350.8	5584.2	-3.33
g__Blautia	0.14954	0.43794	108430	52520	4.45
g__Oscillibacter	0.1994	0.54502	16504	5370	3.75
g__Lachnospiraceae_NK4A136_group	0.33667	0.86271	9067	99283	-4.65
g__Lachnoclostridium	0.42334	0.91352	12175	7600.7	3.36
g__Clostridium_sensu_stricto_1	0.42334	0.91352	2614.7	1985	2.5
g__Marvinbryantia	0.42334	0.91352	2604.9	6083.9	-3.24
g__Anaerovorax	0.47508	0.92753	58.065	114.31	-1.46
g__Alistipes	0.47508	0.92753	4254.6	2729.8	2.88
g__Eubacterium_xylanophilum_group	0.50659	0.94168	271.09	561.2	-2.16
g__Incertae_Sedis	0.63036	0.94168	5135.9	2351.7	3.14
g__Negativibacillus	0.721	0.94168	695.17	809.92	-1.77
g__Eubacterium_nodatum_group	0.74706	0.94168	255.54	431.75	-1.95
g__Lactococcus	0.74877	0.94168	4927.5	4313.1	2.49
g__GCA_900066575	0.74877	0.94168	32550	42439	-3.69
g__Romboutsia	0.74877	0.94168	6334.5	5281.5	2.72
g__Bifidobacterium	0.74877	0.94168	7201.4	4390.2	3.15
g__Clostridia_vadinBB60_group	0.86813	0.94168	338.89	360.48	-1.07
g__Colidextribacter	0.87256	0.94168	14156	10678	3.24
g__Parasutterella	0.87278	0.94168	17648	17704	-1.47
g__Coriobacteriaceae_UCG_002	0.87278	0.94168	21075	24931	-3.29
g__Anaerotruncus	0.87278	0.94168	12261	12274	-0.877
g__Muribaculum	0.87278	0.94168	12174	13703	-2.88
g__Lactobacillus	0.87278	0.94168	64280	62591	2.93
g__uncultured	0.87278	0.94168	52537	53366	-2.62
Not_Assigned	0.87278	0.94168	171840	174660	-3.15
g__A2	0.93504	0.98299	10052	7373.1	3.13
g__Escherichia_Shigella	1	1	273.09	331.54	-1.48
g__Faecalibaculum	1	1	40193	40681	-2.39

## Sheet: Supp. Data 5
Supplementary Data 5. Relative abundance at genus-level taxa of the pup gut microbiome composition in different groups
Home
	Group		S1	S10	S11	S12	S2	S3	S4	S5	S6	S7	S8	S9
Genus	Control	MS	Control	MS	MS	MS	Control	Control	Control	Control	Control	MS	MS	MS
g__A2	0.0115391	0.00785781	0.0160374	0.0132608	0.00192962	0.00794678	0.0145185	0	0	0.0297547	0	0.0028727	0.0182286	0
g__Akkermansia	0.0187162	0.000132592	0.0131735	0	0	0.000178579	0.027545	0.0151356	0.0579703	0.000312737	0.000495835	0	0	0.000737065
g__Alistipes	0.00492863	0.00224708	0.012777	0.0108262	0	0	0	0	0.0111423	0.00160836	0	0	0	0.00555255
g__Anaerotruncus	0.0136257	0.0116681	0.0257303	0.019166	0.0102913	0.0135274	0.0126248	0.00162999	0.00115439	0.00902471	0.0234034	0.00514514	0.00787577	0.0176404
g__Anaerovorax	6.2957e-05	0.000118635	0.000176235	0	0.000151343	0	0.000172157	0	0	0	0	0	0.000190543	0.000343963
g__ASF356	0.00291401	0	0.0066088	0	0	0	0.00160679	0	0.00527003	0.00183175	0	0	0	0
g__Bacteroides	0.159416	0.0299029	0.0844605	0.0860917	0.00631858	0.000937542	0.18042	0.0343463	0.294369	0.203101	0.0970845	0.00930412	0.0641494	0.00972925
g__Bifidobacterium	0.00786963	0.00422898	0.0192536	0.002849	0.00348089	0.00428591	0.00946861	0.00151356	0.00873319	0.000223384	0.00401626	0.00184367	0.00336625	0.0105155
g__Blautia	0.0974305	0.0471817	0.0979865	0.0857291	0.00507	0.0133042	0.0593366	0.2275	0.0105902	0.11893	0.136255	0.102388	0.00676427	0.101862
g__Clostridia_vadinBB60_group	0.000386736	0.00037684	0.00105741	0.000777001	0	0	0.000573855	0	0	0.000402091	0	0.000300133	0.000889199	0.000196551
g__Clostridium_sensu_stricto_1	0.00272514	0.00197492	0.00215888	0.0001554	0.00541052	0.0034823	0.000803397	0.00151356	0.00456736	0.000893535	0.00575169	0.000257257	0	0.00260429
g__Colidextribacter	0.0154335	0.010077	0.0247169	0.0270396	0.00556186	0.00303585	0.0354069	0	0.00707689	0.0177367	0	0.0136775	0.00787577	0.00687927
g__Coriobacteriaceae_UCG_002	0.0207848	0.0228825	0.019518	0.0529915	0.00646992	0.0295102	0.0258809	0.0202585	0.02896	0.0108565	0.0209738	0.00908974	0.0146718	0.0368532
g__Dubosiella	0.00432605	0.00018842	0.000793056	0	0	0.000133935	0.00229542	0	0.00235896	0.00147433	0.0170071	0	0.000349328	0.000638789
g__Enterorhabdus	0.000719509	0.00184233	0	0.002072	0.00102157	0.00165186	0.00103294	0.00058214	0.00100381	0.00107224	0.000644586	0.00364447	0.00184191	0.00083534
g__Erysipelatoclostridium	0.00127713	0.0058131	0.00101335	0.000984201	0.0035944	0.00227689	0.00114771	0.00174642	0.00266011	0	0.00153709	0.0189512	0.0062244	0.00147413
g__Escherichia_Shigella	0.000314785	0.000341947	0.000132	0	0.000265	0	0.000172	0	0.000351	0.000983	0	0.00137	0.000254	9.83e-05
g__Eubacterium_brachy_group	0	0.0010398	0	0.0029526	0.000681044	0.00330372	0	0	0	0	0	0	0	0
g__Eubacterium_nodatum_group	0.000287803	0.000474539	0.000308411	0	0.0015891	0.000312514	0	0	0.000401526	0.000178707	0.000644586	0.000128628	0.000412843	0.000147413
g__Eubacterium_xylanophilum_group	0.00027881	0.000600152	0	0	0.0014756	0	0.000631241	0	0.000301144	0	0.000694169	0.000600266	0.000603385	0.000687927
g__Faecalibaculum	0.0422531	0.0385982	0.0768824	0.0421652	0.038479	0.0400018	0.0526225	0.0196763	0.0568661	0.0116606	0.023453	0.0152639	0.0221347	0.08604
g__GCA_900066575	0.0299406	0.0419688	0.00867956	0.0226884	0.0169126	0.0256708	0.0310456	0.053324	0.0110922	0.0331948	0.0579631	0.132573	0.0275017	0.029286
g__Gemella	0	0.000551303	0	0.000518001	0.000870223	0.000580383	0	0	0	0	0	0.0010719	0	0.000393101
g__Incertae_Sedis	0.00325578	0.0021424	0.00171829	0.0050764	0.00128642	0	0.00430391	0.0220049	0.000451717	0.00129563	0.00104125	0	0.0015561	0.00619134
g__Lachnoclostridium	0.0125734	0.00745305	0.00612416	0.0103082	0.00151343	0.00156257	0.0125674	0.00849924	0.00562136	0.0196131	0.0206267	0.0142778	0.00860618	0.00933615
g__Lachnospiraceae_FCS020_group	0.00147499	0.00224708	0.000748998	0.0017094	0.000908059	0.00263405	0.00166418	0	0.00105401	0.00433365	0	0.00385885	0.00231827	0.00211292
g__Lachnospiraceae_NK4A136_group	0.00830133	0.105557	0.0153765	0.0864543	0.115929	0.215233	0.00717319	0.0173478	0.00587232	0.00402091	0.00461126	0	0.174886	0.00319395
g__Lactobacillus	0.0667704	0.0619134	0.0691721	0.0200466	0.144419	0.0555382	0.0479169	0.0341134	0.100733	0.00978421	0.123959	0.0141491	0.0194354	0.12196
g__Lactococcus	0.00471278	0.0046128	0.00259946	0.001295	0.00699962	0.00245547	0.00533685	0.00593783	0.00527003	0.00263593	0.00778461	0.00548814	0.0064467	0.00319395
g__Marvinbryantia	0.00275212	0.00617598	0.00185046	0.0024346	0.00264851	0.00330372	0.00051647	0.00116428	0.00562136	0.00107224	0.0054046	0.0222956	0.00498587	0.00083534
g__Muribaculaceae	0.182018	0.29808	0.153192	0.207459	0.331744	0.291933	0.155113	0.195715	0.121964	0.253407	0.21197	0.322171	0.342183	0.251241
g__Muribaculum	0.0125464	0.0139291	0.011279	0.00968661	0.0112372	0.00620563	0.0139447	0.00966352	0.00787994	0.020462	0.00981753	0.0301419	0.0145765	0.010368
g__Negativibacillus	0.000836429	0.000753679	0.00356875	0.0034706	0	0	0	0	0.000602289	0	0	0	0.00114326	0.000245688
g__Oscillibacter	0.0182575	0.00483611	0.0445433	0.0117586	0.0057132	0	0.0075175	0.0105949	0.00225858	0.0289059	0.00520627	0	0.0013338	0.0134146
g__Parasutterella	0.017628	0.0176626	0.0184606	0.0149702	0.0227393	0.0196884	0.0144612	0.0169985	0.0200763	0.00866729	0.0272213	0.0132487	0.0149894	0.0205887
g__Romboutsia	0.00530638	0.0053595	0.00220293	0.0034706	0.0128263	0.00540203	0.00723058	0.0149028	0.00607308	0.00531653	0.00228084	0.0030442	0.00257233	0.00437325
g__Roseburia	0.00425409	0.000321012	0.0101776	0.0014504	0	0	0.00269712	0.0037257	0.00511945	0.00147433	0.00138834	0	0.000571628	0
g__Turicibacter	0.00114222	4.88496e-05	0	0	0	0	0.000229542	0.00058214	0.00130496	0.000759505	0.00371876	0	0	0.000343963
g__Tuzzerella	0.0036605	0.011682	0	0.0126392	0	0.0150453	0.00177895	0.0168821	0	0	0.0114538	0.0201089	0.0075582	0.0189671
g__uncultured	0.0504016	0.0514805	0.0700974	0.0645429	0.0307227	0.0599134	0.0758063	0.0713704	0.0303152	0.0501273	0.017503	0.0781203	0.0347105	0.0521842
Not_Assigned	0.168878	0.175677	0.177424	0.17296	0.20174	0.170945	0.184437	0.193271	0.174915	0.144887	0.156089	0.154611	0.178793	0.168935

## Sheet: Supp. Data 6
Supplementary Data 6. t-test for milk samples metabolomic analysis of lactating mothers in different groups
Home
Metabolites	t.stat	p.value	#NAME?	FDR
Ethanolamine	-3.8747	0.0082211	2.0851	0.52615
Myristic acid	-2.6026	0.040519	1.3923	0.75125
L-Octanoylcarnitine	-2.3496	0.057088	1.2435	0.75125
Sedoheptulose 7-phosphate	-2.2976	0.0613	1.2125	0.75125
Cadaverine	2.0175	0.090215	1.0447	0.75125
L-Aspartic acid	1.9569	0.098115	1.0083	0.75125
Alpha-Lactose	-1.9294	0.10193	0.99171	0.75125
Oxalic acid	1.8437	0.11479	0.94008	0.75125
L-Proline	1.7802	0.12535	0.90188	0.75125
Glycolic acid	1.7552	0.12975	0.88689	0.75125
Hippuric acid	-1.7418	0.13218	0.87884	0.75125
Allose	-1.6922	0.14155	0.84908	0.75125
Gamma-Aminobutyric acid	1.5891	0.16315	0.78742	0.75125
Glycerol 3-phosphate	1.5719	0.16704	0.77717	0.75125
L-Valine	1.4865	0.1877	0.72653	0.75125
Phenyllactic acid	-1.4671	0.19271	0.7151	0.75125
Fumaric acid	-1.3709	0.21947	0.65863	0.75125
Azelaic acid	1.3503	0.22563	0.64661	0.75125
L-Threonine	1.2805	0.24763	0.60619	0.75125
Glycine	-1.2576	0.25526	0.59302	0.75125
Palmitic acid	1.2196	0.26837	0.57127	0.75125
Pantothenic acid	-1.1886	0.2795	0.55362	0.75125
Oxoglutaric acid	-1.1735	0.28506	0.54507	0.75125
Hydroxypropionic acid	-1.1546	0.29216	0.53438	0.75125
Glucose 6-phosphate	-1.1424	0.2968	0.52753	0.75125
L-Lysine	-1.1193	0.30583	0.51452	0.75125
4-Hydroxyproline	-1.0462	0.33579	0.47393	0.75125
Oleamide	-1.006	0.35323	0.45195	0.75125
Pyruvic acid	1.0053	0.35358	0.45151	0.75125
L-Lactic acid	0.99395	0.35863	0.44536	0.75125
Urea	-0.9823	0.36389	0.43903	0.75125
D-Xylose	0.89196	0.40676	0.39066	0.7984
Fructose 6-phosphate	-0.88208	0.41168	0.38544	0.7984
L-Malic acid	-0.82648	0.44015	0.35639	0.82486
O-Phosphoethanolamine	-0.78255	0.46365	0.33381	0.82486
Mannose 6-phosphate	-0.752	0.4805	0.31831	0.82486
Inositol phosphate	-0.73733	0.48874	0.31092	0.82486
L-Alanine	0.73553	0.48976	0.31002	0.82486
Pelargonic acid	0.67073	0.52735	0.2779	0.8654
Elaidic acid	-0.6391	0.54636	0.26252	0.87418
Indolelactic acid	-0.57536	0.58596	0.23213	0.91467
3-Phosphoglyceric acid	-0.43907	0.67598	0.17007	0.97388
Benzoic acid	-0.42598	0.68498	0.16432	0.97388
Ornithine	0.41673	0.69137	0.16029	0.97388
Glycerol 1-octadecanoate	-0.41548	0.69224	0.15974	0.97388
L-Glutamic acid	0.3858	0.71295	0.14694	0.97388
Succinic acid	-0.37738	0.71888	0.14334	0.97388
Glyceric acid	-0.34986	0.73839	0.13171	0.97388
Myoinositol	0.29255	0.77972	0.10806	0.97388
Pyroglutamic acid	0.29185	0.78023	0.10778	0.97388
Palmitoleic acid	-0.28283	0.78681	0.10413	0.97388
Hydroxyphenyllactic acid	-0.27673	0.79128	0.10167	0.97388
Dihydroxyacetone phosphate	0.17712	0.86524	0.062862	0.97923
Citric acid	0.17205	0.86906	0.060951	0.97923
4-Hydroxyphenylpyruvic acid	0.14084	0.89261	0.049339	0.97923
Dodecanoic acid	-0.13841	0.89444	0.048447	0.97923
CE(10:0)	0.13199	0.89931	0.046091	0.97923
Glycerol	-0.12991	0.90088	0.045332	0.97923
L-Serine	0.10819	0.91737	0.037455	0.97923
D-Glucose	-0.072057	0.9449	0.024615	0.97923
Phosphoric acid	-0.055482	0.95756	0.018836	0.97923
Stearic acid	0.054813	0.95807	0.018604	0.97923
N-Acetylneuraminic acid	0.047145	0.96393	0.015955	0.97923
Trehalose	0.010591	0.99189	0.0035351	0.99189

## Sheet: Supp. Data 7
Supplementary Data 7. Partial least-squares discriminant analysis (PLS-DA) for milk samples metabolomic analysis of lactating mothers in different groups
Home
Metabolites	Comp. 1	Comp. 2	Comp. 3	Comp. 4	Comp. 5	Comp. 6	Comp. 7
Ethanolamine	2.133	1.9641	1.941	1.9346	1.9337	1.9336	1.9336
Myristic acid	1.8376	1.7292	1.7114	1.7056	1.7054	1.7053	1.7053
L-Octanoylcarnitine	1.7469	1.5908	1.5936	1.5879	1.5871	1.587	1.587
Sedoheptulose 7-phosphate	1.7264	1.5786	1.5696	1.5641	1.5633	1.5633	1.5633
Cadaverine	1.6043	1.4986	1.4862	1.4882	1.4874	1.4874	1.4874
L-Aspartic acid	1.5751	1.4512	1.434	1.4299	1.4297	1.4297	1.4297
Alpha-Lactose	1.5615	1.4743	1.4624	1.4576	1.4568	1.4568	1.4568
Oxalic acid	1.5175	1.3819	1.3737	1.3702	1.3697	1.3697	1.3697
L-Proline	1.4835	1.3511	1.354	1.3525	1.3519	1.3518	1.3518
Glycolic acid	1.4698	1.3369	1.3262	1.3262	1.3256	1.3256	1.3256
Hippuric acid	1.4624	1.3424	1.3339	1.33	1.3295	1.3295	1.3295
Allose	1.4343	1.3213	1.3287	1.3249	1.3242	1.3242	1.3242
Gamma-Aminobutyric acid	1.3734	1.2701	1.2596	1.2554	1.2559	1.2559	1.2559
Glycerol 3-phosphate	1.3629	1.2397	1.2321	1.2305	1.23	1.2299	1.2299
L-Valine	1.3092	1.2755	1.2617	1.2573	1.2569	1.257	1.257
Phenyllactic acid	1.2966	1.4758	1.4594	1.4553	1.4546	1.4546	1.4546
Fumaric acid	1.2324	1.1233	1.1176	1.1186	1.118	1.118	1.118
Azelaic acid	1.2182	1.1903	1.1776	1.1839	1.1832	1.1832	1.1832
L-Threonine	1.1691	1.0753	1.0666	1.0645	1.0644	1.0644	1.0644
Glycine	1.1526	1.1823	1.1696	1.1655	1.1665	1.1664	1.1664
Palmitic acid	1.1247	1.2777	1.269	1.2652	1.2651	1.2651	1.2651
Pantothenic acid	1.1017	1.0024	0.99226	1.0006	1.0001	1.0001	1.0001
Oxoglutaric acid	1.0903	0.99179	0.99538	1.0044	1.0043	1.0044	1.0044
Hydroxypropionic acid	1.0759	1.0782	1.0753	1.0732	1.0726	1.0725	1.0725
Glucose 6-phosphate	1.0666	1.1389	1.1344	1.1304	1.1299	1.1299	1.1299
L-Lysine	1.0488	1.2991	1.2838	1.2801	1.2794	1.2794	1.2794
4-Hydroxyproline	0.99114	0.90171	0.90673	0.90604	0.90627	0.90631	0.90631
Oleamide	0.95872	0.90514	0.9039	0.90211	0.90223	0.90223	0.90223
Pyruvic acid	0.95807	0.87308	0.88026	0.88003	0.8804	0.88038	0.88038
L-Lactic acid	0.94883	0.87099	0.86084	0.86774	0.86797	0.86796	0.86796
Urea	0.93925	0.9619	0.95699	0.95655	0.95724	0.95723	0.95723
D-Xylose	0.86344	0.81863	0.81013	0.82608	0.82563	0.82563	0.82563
Fructose 6-phosphate	0.85497	1.0282	1.0261	1.0224	1.0222	1.0222	1.0222
L-Malic acid	0.80675	0.74936	0.76825	0.76981	0.76953	0.76954	0.76954
O-Phosphoethanolamine	0.76794	0.83017	0.8832	0.88009	0.87992	0.87991	0.87991
Mannose 6-phosphate	0.7406	0.97259	0.98087	0.97759	0.97745	0.97743	0.97743
Inositol phosphate	0.72736	0.96106	0.95037	0.94806	0.94817	0.94816	0.94816
L-Alanine	0.72573	0.77948	0.77111	0.76907	0.7707	0.77068	0.77068
Pelargonic acid	0.66645	0.71078	0.70271	0.70646	0.70684	0.70694	0.70694
Elaidic acid	0.63708	0.65589	0.68744	0.68774	0.6876	0.68759	0.68759
Indolelactic acid	0.57703	0.81984	0.81491	0.81779	0.81739	0.81738	0.81738
3-Phosphoglyceric acid	0.44524	0.59419	0.62076	0.62092	0.62113	0.62113	0.62113
Benzoic acid	0.43236	0.56662	0.5733	0.57814	0.57827	0.57846	0.57846
Ornithine	0.42323	0.613	0.61527	0.61337	0.61339	0.61349	0.61349
Glycerol 1-octadecanoate	0.422	0.5656	0.57432	0.57392	0.57495	0.57496	0.57496
L-Glutamic acid	0.39261	0.57077	0.56415	0.56216	0.56572	0.56573	0.56573
Succinic acid	0.38424	0.35399	0.39221	0.4016	0.40163	0.40192	0.40192
Glyceric acid	0.35681	0.92089	0.92501	0.92564	0.92515	0.92513	0.92513
Myoinositol	0.29926	0.28909	0.44946	0.45451	0.45473	0.45474	0.45474
Pyroglutamic acid	0.29855	0.27622	0.27412	0.27501	0.28349	0.28353	0.28353
Palmitoleic acid	0.28945	0.66208	0.65832	0.66407	0.66373	0.66375	0.66375
Hydroxyphenyllactic acid	0.28328	0.70443	0.70102	0.71388	0.71382	0.71381	0.71381
Dihydroxyacetone phosphate	0.18199	0.18015	0.23918	0.2665	0.26647	0.26672	0.26672
Citric acid	0.17681	0.34543	0.42772	0.42714	0.42996	0.42998	0.42998
4-Hydroxyphenylpyruvic acid	0.14485	0.20326	0.2323	0.32391	0.3285	0.32852	0.32852
Dodecanoic acid	0.14236	0.46067	0.49651	0.49591	0.49979	0.49978	0.49978
CE(10:0)	0.13578	0.35189	0.39363	0.39389	0.39759	0.39764	0.39764
Glycerol	0.13365	0.30106	0.31112	0.3461	0.34675	0.34685	0.34685
L-Serine	0.11135	0.10319	0.26862	0.27637	0.27622	0.27648	0.27648
D-Glucose	0.074201	0.26721	0.35325	0.35927	0.3609	0.36098	0.36098
Phosphoric acid	0.057143	0.26284	0.26611	0.2734	0.27989	0.27993	0.27993
Stearic acid	0.056454	0.54113	0.58631	0.58522	0.58625	0.58625	0.58625
N-Acetylneuraminic acid	0.04856	0.54164	0.55841	0.56377	0.56418	0.56418	0.56418
Trehalose	0.010911	0.56238	0.5661	0.56873	0.56943	0.56942	0.56942

## Sheet: Supp. Data 8
Supplementary Data 8. Valcano plot for for milk samples metabolomic analysis of lactating mothers in different groups
Home
Metabolites	FC	log2(FC)	raw.pval	#NAME?
Sedoheptulose 7-phosphate	0.39966	-1.3232	0.0613	1.2125
Cadaverine	2.4801	1.3104	0.090215	1.0447
Hydroxypropionic acid	0.054423	-4.1996	0.29216	0.53438

## Sheet: Supp. Data 9
Supplementary Data 9. The Raw data for the mothers milk after normalization by the internal standered (IPM)
Home
Sample ID	1	2	3	4	5	6	7	8
Label	Control	Control	Control	Control	MS	MS	MS	MS
Ethanolamine	0.0047872	0.00251807	0.00414775	0.00379691	0.00695891	0.00754091	0.00850064	0.00522733
Pyruvic acid	0.00271991	0.00319691	0.00167557	0.00522951	0.00340435	0.00222826	0.00200423	0.00187247
L-Lactic acid	0.0739999	0.105074	0.0880055	0.142508	0.105049	0.0921719	0.0752156	0.0702971
Glycolic acid	0.00658923	0.00777732	0.00677085	0.00783559	0.00630595	0.00656474	0.00721625	0.0057103
L-Alanine	0.043202	0.043102	0.0404029	0.0730143	0.0347592	0.0536892	0.0479714	0.0370181
Glycine	0.00229478	0.00147636	0.00186579	0.00855394	0.00468795	0.0111181	0.00927969	0.00233192
Oxalic acid	0.0318268	0.0349414	0.0342677	0.0233516	0.0125592	0.0268098	0.024488	0.0278936
Hydroxypropionic acid	0.0042175	0.00290039	0.00482067	0.00687844	0.298631	0.0147662	0.00946793	0.0228875
Malonic acid	0.00131887	0.0018357	0.00145687	0.00132104	0.022245	0.00189416	0.00127982	0.00112329
L-Valine	0.00881765	0.0115566	0.00533146	0.0129366	0.0045435	0.00768065	0.00922469	0.00535409
Urea	0.160311	0.191815	0.194154	0.206303	0.138712	0.453196	0.264344	0.17509
Benzoic acid	0.00411052	0.0105234	0.00450203	0.00518217	0.00479732	0.00321413	0.0194651	0.00393508
L-Octanoylcarnitine	0.00323797	0.00305797	0.00238566	0.00323243	0.00677705	0.00396647	0.00346169	0.0048239
Glycerol	0.111682	0.151397	0.117761	0.129147	0.166266	0.102944	0.133538	0.115702
Phosphoric acid	4.76575	4.76004	5.16053	3.29259	4.26099	4.30944	4.26885	5.24554
L-Proline	0.0336698	0.0349403	0.0269393	0.0275105	0.0247227	0.0248143	0.0194087	0.0313445
Succinic acid	0.0124157	0.0117478	0.011954	0.00943795	0.0104808	0.0133528	0.0135931	0.00988943
Glyceric acid	0.00901857	0.0107619	0.0132505	0.00985359	0.0140316	0.0125157	0.00929312	0.00916512
Fumaric acid	0.00237182	0.00186292	0.00227761	0.000864229	0.00190744	0.002803	0.0030131	0.00206116
Citraconic acid	0.00328187	0.000594693	0.0036528	0.00287523	0.00245884	0.00317732	0.00306563	0.00293005
Pelargonic acid	0.0191382	0.0268467	0.0188434	0.0210771	0.0191547	0.0181494	0.0230705	0.0197869
L-Serine	0.028568	0.0275834	0.029741	0.0183658	0.0174485	0.030564	0.0335531	0.0206786
L-Threonine	0.0147808	0.0207519	0.0137636	0.0212719	0.0155138	0.0170195	0.0140183	0.0130284
Beta-Alanine	0.00228873	0.00212821	0.00214948	0.00348028	0.00237913	0.00163422	0.00168364	0.00212155
CE(10:0)	0.00426173	0.00802717	0.00323035	0.00343903	0.00482705	0.00267916	0.00488708	0.00587577
L-Malic acid	0.0451366	0.0452104	0.0550634	0.0199027	0.0386597	0.0591769	0.05313	0.0435172
L-Aspartic acid	0.00646812	0.006191	0.00659753	0.00887233	0.00607994	0.00622314	0.00494614	0.00552392
4-Hydroxyproline	0.0169019	0.0103107	0.0202637	0.0174877	0.0162947	0.023374	0.0176051	0.018621
Pyroglutamic acid	0.0672457	0.0556033	0.056632	0.0886242	0.0720146	0.0708233	0.0684049	0.0452538
Gamma-Aminobutyric acid	0.00291107	0.00341942	0.00331185	0.0020314	0.00175285	0.00217593	0.0022474	0.00294872
Oxoglutaric acid	0.0233339	0.0169128	0.0100183	0.00806342	0.0218773	0.0238102	0.0204168	0.0123746
2-Isopropylmalic acid	1	1	1	1	1	1	1	1
Phenyllactic acid	0.00297818	0.00325078	0.00324059	0.0038065	0.00310961	0.00457575	0.00346379	0.00457443
L-Glutamic acid	0.00242102	0.00329332	0.00271077	0.00203794	0.00154941	0.00190924	0.00260427	0.00359436
Cadaverine	0.00932991	0.00499278	0.00400832	0.00242611	0.00160734	0.00158529	0.00185395	0.00332283
Dodecanoic acid	0.00567858	0.00659147	0.00490738	0.00448642	0.00518375	0.00442426	0.00549575	0.00694932
D-Xylose	0.00215534	0.00132586	0.00141371	0.000264588	0.000269181	0.00134291	0.0010495	0.000891429
NA	0.00788884	0.0146788	0.00820184	0.0204955	0.0159833	0.0159326	0.0168307	0.0104251
Dihydroxyacetone phosphate	0.00400001	0.0114817	0.00226487	0.00977605	0.0108849	0.00444411	0.00700472	0.0032098
Glycerol 3-phosphate	0.122498	0.232333	0.101252	0.227465	0.151511	0.118355	0.0885307	0.0898163
Azelaic acid	0.00260234	0.00192869	0.00215238	0.000624677	0.000485664	0.00206618	0.000657217	0.00111264
O-Phosphoethanolamine	0.00348683	0.00283616	0.00655002	0.00103461	0.0037825	0.00488371	0.00544829	0.00363829
3-Phosphoglyceric acid	0.00713067	0.0106177	0.00801143	0.00667717	0.0174041	0.00594949	0.0036952	0.0109462
Citric acid	0.0371673	0.0279232	0.0486876	0.0436424	0.0328726	0.0534411	0.0352416	0.0311646
Ornithine	0.00284169	0.00431099	0.00311101	0.00295346	0.0022975	0.00343295	0.00366407	0.00306775
Myristic acid	0.0631763	0.0720356	0.0641805	0.0572659	0.077188	0.0661902	0.0791157	0.0807512
Hippuric acid	0.00789902	0.00718251	0.0123161	0.00693582	0.0123018	0.0173323	0.00992588	0.00983717
4-Hydroxyphenylpyruvic acid	0.0113075	0.00156534	0.00289839	0.00249095	0.00294728	0.00979871	0.00212077	0.00173002
Hydroxyphenyllactic acid	0.00194223	0.00308201	0.00818273	0.00937532	0.0140687	0.0057977	0.00430895	0.00196227
D-Glucose	0.00429941	0.00379774	0.00216204	0.00112691	0.00406082	0.00157256	0.00292101	0.00308933
Allose	0.0242407	0.0220381	0.0110784	0.00846795	0.0530817	0.0299155	0.0174453	0.0241341
L-Lysine	0.0039091	0.00574045	0.00470567	0.00567528	0.00482784	0.00631131	0.00545808	0.00583687
Pantothenic acid	0.00228217	0.0041863	0.00322089	0.00408951	0.00565498	0.00379272	0.00397987	0.00348366
Palmitoleic acid	0.00327473	0.00272255	0.00334033	0.00305216	0.0042385	0.00237536	0.00388315	0.00245859
Palmitic acid	0.147169	0.139797	0.127526	0.137283	0.15328	0.137402	0.082424	0.0929976
Myoinositol	0.199661	0.222211	0.146495	0.184705	0.217305	0.197574	0.131747	0.178048
Indolelactic acid	0.00278484	0.00554446	0.00444583	0.00312042	0.0128512	0.00297508	0.00312847	0.00281151
Elaidic acid	0.00629135	0.00839511	0.00543632	0.00591141	0.0116597	0.005443	0.00596255	0.00696345
Stearic acid	0.178214	0.154694	0.124068	0.167116	0.239322	0.169062	0.0942332	0.1139
Fructose 6-phosphate	0.00851464	0.0110516	0.0150219	0.00156477	0.0151702	0.0129495	0.00970405	0.00942571
Mannose 6-phosphate	0.00640295	0.00874526	0.0129729	0.00115355	0.0116327	0.0104097	0.00798413	0.00727117
Glucose 6-phosphate	0.0232302	0.0341162	0.0485204	0.00416461	0.0515952	0.046986	0.0307747	0.0302438
Oleamide	0.0958452	0.0587785	0.122143	0.23029	0.353783	0.199889	0.0761184	0.155245
Inositol phosphate	0.0017657	0.000514434	0.00210912	0.00184055	0.00415012	0.00221425	0.00188784	0.00045423
Sedoheptulose 7-phosphate	0.00441034	0.00432219	0.00437988	0.000905549	0.0143501	0.00708585	0.00432963	0.00930901
N-Acetylneuraminic acid	0.209607	0.141484	0.138719	0.0742989	0.185258	0.093527	0.137154	0.141872
Alpha-Lactose	0.693125	0.492764	0.636314	0.372299	1.34504	0.894953	0.606342	0.720072
Glycerol 1-octadecanoate	1.03437	0.428041	0.910943	1.67707	2.24696	1.11007	0.60687	0.827957
Trehalose	0.343504	0.222654	0.246673	0.120406	0.304479	0.144082	0.243031	0.239249
Adenosine monophosphate	0.000711242	0.00159516	0.00144944	0.00175509	0.00667728	0.00181524	0.00129941	0.00156823

[truncated: 17 more sheets: Supp. Data 10, Supp. Data 11, Supp. Data 12, Supp. Data 13, Supp. Data 14, Supp. Data 15, Supp. Data 16, Supp. Data 17, Supp. Data 18, Supp. Data 19, Supp. Data 20, Supp. Data 21, Supp. Data 22, Supp. Data 23, Supp. Data 24, Supp. Data 25, Supp. Data 26]
